# Supplementary material for: Fatty Acid Composition of Dry and Germinating Pollen of Gymnosperm and Angiosperm Plants
Source: Int J Mol Sci. 2023 Jun 3;24(11):9717. doi: 10.3390/ijms24119717 (PMC10253635; doi:10.3390/ijms24119717)
Supplement: Supplementary file 1 [file ijms-24-09717-s001.zip]

Archive with 2 entries (2 files):
- Supplementary Figures_MA.docx
- Supplementary Table S1.pdf
